# Supplementary material for: Acceleration-Dependent Effects of Vibrotactile Gamma Stimulation on Cognitive Recovery and Cholinergic Function in a Scopolamine-Induced Neurotoxicity Mouse Model
Source: Biomedicines. 2025 Aug 20;13(8):2031. doi: 10.3390/biomedicines13082031 (PMC12383785; doi:10.3390/biomedicines13082031)
Supplement: Supplementary file 1 [file biomedicines-13-02031-s001.zip]

Archive with 1 entries (1 files):
- biomedicines-3787303-supplementary.pdf
